# Supplementary material for: Detecting Residual Chronic Salmonella Typhi Carriers on the Road to Typhoid Elimination in Santiago, Chile, 2017–2019
Source: J Infect Dis. 2023 Dec 20;230(2):e254–67. doi: 10.1093/infdis/jiad585 (PMC11326835; doi:10.1093/infdis/jiad585)
Supplement: jiad585_Supplementary_Data [file jiad585_supplementary_data.zip]

Archive with 2 entries (2 files):
- Lagos_etal_TF_Carriers_Suppl_Methods.docx
- Lagos_etal_TF_Carriers_Table_S1-S2.xlsx
