# Supplementary material for: Detecting Residual Chronic Salmonella Typhi Carriers on the Road to Typhoid Elimination in Santiago, Chile, 2017–2019
Source: J Infect Dis. 2023 Dec 20;230(2):e254–67. doi: 10.1093/infdis/jiad585 (PMC11326835; doi:10.1093/infdis/jiad585)
Supplement: jiad585_Supplementary_Data [file jiad585_supplementary_data.zip › Lagos_etal_TF_Carriers_Table_S1-S2.xlsx]

## Sheet: Table S1
Supplemental Table 1. S. Typhi isolates in this study
EPIDEMIOLOGIC DATA											SEQUENCING DATA								ASSEMBLY STATISTICS				IN SILICO TYPING1				ANTIMICROBIAL SUSCEPTIBILITY TESTING2
Case ID	Year	Month	Day	Sex	Age	Specimen	Nationality	Recent Travel	Origin and Syndrome	Household Cluster	Isolate ID	Sequencing Lab	BioProject	Biosample	Illumina Reads	Nanopore Reads	Complete Genome Accession	Sanger Lane ID	No. Contigs	Genome Length (bp)	GC (%)	N50 (bp)	GenoTyphi Genotype	Plasmid Replicons	AMR SNPs	AMR Genes	AMP	SXT	CHL	NIT	CIP	NAL	CTX	AMC	CAZ	FOX	TET
#1	2017	1	22	Male	22 years	Blood	Chile	None	Autochthonous acute case		212-2017	WSI	PRJEB20778	SAMEA5546125	ERR4244332			29791_4#168	48	4509594	52.19	171934	2	0	0	0	S	S	S	S	S	S	S	S	S	S	S
#2	2017	1	28	Female	13 months	Stool	Chile	None	Autochthonous acute case	Cluster 1	314-2017_CI	SeqCenter	PRJNA935358	SAMN33313058	SRR23759814	SRR23759800	CP120399		10	4643250	52.13	4508951	3.5	0	0	0	S	S	S	S	S	S	S	S	S	S	S
#3	2017	3	18	Male	13 years	Blood	Mexico/Chile	None	Autochthonous acute case		770-2017	WSI	PRJEB20778	SAMEA5546127	ERR4899141			29791_4#172	54	4694724	52.07	162957	2	0	0	0	S	S	S	S	S	S	S	S	S	S	S
#4	2017	6	2	Female	21 years	Blood	Chile	None	Autochthonous acute case	Cluster 2	1521-2017_CI	SeqCenter	PRJNA935358	SAMN33313064	SRR23759809	SRR23759797	CP120397		1	4832976	52.07	4832976	1.2.1	0	0	0	S	S	S	S	S	S	S	S	S	S	S
#5	2017	6	29	Female	9 months	Joint fluid	Chile	None	Autochthonous acute case	Cluster 3	1698-2017_CI	SeqCenter	PRJNA935358	SAMN33313050	SRR23759820	SRR23759795	CP120395		1	4777908	52.1	4777908	2	0	0	0	S	S	S	S	S	S	S	S	S	S	S
#6	2017	12	28	Male	6 years	Blood	Haiti	Haiti	Imported acute case		28-2018	WSI	PRJEB20778	SAMEA5546131	ERR4244274			29791_4#44	55	4868371	51.98	190449	4.1	IncFIB(pHCM2)	0	0	S	S	S	S	S	S	S	S	S	S	S
#7	2018	1	16	Female	6 years	Blood	Chile	None	Autochthonous acute case		246-2018	WSI	PRJEB20778	SAMEA5546132	ERR4244275			29791_4#46	57	4944590	51.93	156953	N.D.	IncFIB(pHCM2)	0	0	S	S	S	S	S	S	S	S	S	S	S
#8	2018	1	29	Female	7 years	Blood	Peru	Peru	Imported acute case		387-2018	WSI	PRJEB20778	SAMEA5546133	ERR4289180			29791_4#48	51	4716132	52.09	206187	2.3.3	0	0	0	S	S	S	S	S	S	S	S	S	S	S
#9	2018	4	16	Female	8 years	Blood	Haiti	Haiti	Imported acute case		1208-2018	WSI	PRJEB20778	SAMEA5546134	ERR4244276			29791_4#50	52	4741181	51.99	190276	4.1	0	0	0	S	S	S	S	S	S	S	S	S	S	S
#10	2018	4	25	Male	47 years	Urine	Chile	None	Autochthonous non-acute case		1329-2018	WSI	PRJEB20778	SAMEA5546142	ERR4244283			29791_4#64	51	4712975	52.08	171901	2	0	0	0	S	S	S	S	S	S	S	S	S	S	S
#11	2018	6	17	Male	65 years	Peritoneal fluid	Chile	None	Autochthonous non-acute case		1738-2018	WSI	PRJEB20778	SAMEA5546135	ERR4244277			29791_4#52	53	4716030	52.04	190272	3.5	0	0	0	S	S	S	S	S	S	S	S	S	S	S
#12	2019	1	17	Male	26 years	Blood	Chile	None	Autochthonous acute case		246-2019	SeqCenter	PRJNA935358	SAMN33313051	SRR23759819				63	4742329	52.07	146623	2	0	0	0	S	S	S	S	S	S	S	S	S	S	S
#13	2019	1	23	Male	26 years	Blood	Chile	None	Autochthonous acute case		331-2019	SeqCenter	PRJNA935358	SAMN33313059	SRR23759813				60	4714360	52.04	153663	3.5	0	0	0	S	R	S	S	I	R	S	S	S	S	R
#14	2019	2	1	Female	26 years	Stool	Haiti/Chile	None	Autochthonous non-acute case		426-2019	SeqCenter	PRJNA935358	SAMN33313062	SRR23759811				61	4734985	52	153705	4.1	0	0	0	S	S	S	S	S	S	S	S	S	S	S
#15	2019	2	2	Male	13 years	Blood	Chile	None	Autochthonous acute case	Cluster 3	424-2019_CI	SeqCenter	PRJNA935358	SAMN33313052	SRR23759803	SRR23759798	CP120398		1	4777787	52.1	4777787	2	0	0	0	S	S	S	S	S	S	S	S	S	S	S
#16	2019	3	28	Male	6 years	Blood	Chile	None	Autochthonous acute case		1136-2019	SeqCenter	PRJNA935358	SAMN33313060	SRR23759818				64	4716040	52.04	153662	3.5	0	0	0	S	S	S	S	S	S	S	S	S	S	S
#17	2019	4	5	Male	15 years	Blood	Chile	None	Autochthonous acute case		1173-2019	SeqCenter	PRJNA935358	SAMN33313053	SRR23759792				63	4711272	52.08	149295	2	0	0	0	S	S	S	S	S	S	S	S	S	S	S
#18	2019	7	19	Female	6 years	Blood	Chile	None	Autochthonous acute case	Cluster 4	2027-2019_CI	SeqCenter	PRJNA935358	SAMN33313061	SRR23759812	SRR23759791	CP120394		1	4780244	52.06	4780244	3.5	0	0	0	S	S	S	S	S	S	S	S	S	S	S
#19	2019	8	15	Male	26 years	Blood	Chile	Mexico	Imported acute case		2224-2019	SeqCenter	PRJNA935358	SAMN33313065	SRR23759808				62	4760909	52.11	162485	2.3.2	0	gyrB_Q465L	0	S	S	S	S	S	S	S	S	S	S	S
#20	2019	8	16	Male	32 years		Chile	None	Autochthonous acute case		2237-2019	SeqCenter	PRJNA935358	SAMN33313054	SRR23759789				61	4712241	52.08	149294	2	0	0	0	S	S	S	S	S	S	S	S	S	S	S
#21	2019	8	27	Male	31 years		Colombia/Chile	None	Autochthonous acute case		2322-2019	SeqCenter	PRJNA935358	SAMN33313055	SRR23759817				64	4711374	52.08	145280	2	0	0	0	S	S	S	S	S	S	S	S	S	S	S
#22	2019	8	29	Female	26 years	Blood	Peru/Chile	Peru	Imported acute case		2319-2019	SeqCenter	PRJNA935358	SAMN33313056	SRR23759816				61	4712686	52.08	153664	2	0	0	0	S	S	S	S	S	S	S	S	S	S	S
#23	2019	9	3	Female	49 years		Chile	None	Autochthonous acute case		2362-2019	SeqCenter	PRJNA935358	SAMN33313057	SRR23759815				60	4712413	52.08	162957	2	0	0	0	S	S	S	S	S	S	S	S	S	S	S
#24	2019	11	13	Female	26 years	Blood	Mexico	Mexico	Imported acute case		2854-2019	SeqCenter	PRJNA935358	SAMN33313066	SRR23759807				59	4761356	52.11	171933	2.3.2	0	gyrB_Q465L	0	S	S	S	S	S	S	S	S	S	S	S
#25	2019	12	18	Male	21 months		Haiti/Chile	None	Autochthonous acute case		3273-2019	SeqCenter	PRJNA935358	SAMN33313063	SRR23759810				57	4728328	52.03	173445	4.1	0	0	0	S	S	S	S	S	S	S	S	S	S	S
#2_CO_03	2019	1	29	Female	71 years	Stool	Chile	None	Household contact	Cluster 1	314-2017_CO_03	SeqCenter	PRJNA935358	SAMN33313067	SRR23759806	SRR23759799	JAROYV000000000		1	4782091	52.06	4782091	3.5	0	0	0	Not performed
#4_CO_04	2019	2	12	Female	71 years	Stool	Chile	None	Household contact	Cluster 2	1521-2017_CO_04	SeqCenter	PRJNA935358	SAMN33313068	SRR23759805	SRR23759796	CP120396		1	4833474	52.07	4833474	1.2.1	0	0	0	Not performed
#5_CO_04	2019	1	10	Female	6 years	Stool	Chile	None	Household contact	Cluster 3	1698-2017_CO_04	SeqCenter	PRJNA935358	SAMN33313069	SRR23759804	SRR23759794	JAROYU000000000		9	4776689	52.1	4590867	2	0	0	0	Not performed
#5_CO_06	2019	1	10	Female	79 years	Stool	Chile	None	Household contact	Cluster 3	1698-2017_CO_06	SeqCenter	PRJNA935358	SAMN33313070	SRR23759802	SRR23759793	CP120393		1	4777800	52.1	4777800	2	0	0	0	Not performed
#18_CO_04_Copr1	2019	9	29	Female	73 years	Stool	Chile	None	Household contact	Cluster 4	2027-2019_CO_04_Copr1	SeqCenter	PRJNA935358	SAMN33313071	SRR23759801	SRR23759790	CP120392		1	4780113	52.05	4780113	3.5	0	0	0	Not performed
#18_CO_04_Copr2	2019	9	30	^	^	Stool	^	^	Repeat stool	^	2027-2019_CO_04_Copr2	WSI	PRJEB20778	SAMEA7838186	ERR9803898			38214_2#242	55	4713620	52.03	190150	3.5	0	0	0	Not performed
#18_CO_04_Copr3	2019	10	1	^	^	Stool	^	^	Repeat stool	^	2027-2019_CO_04_Copr3	WSI	PRJEB20778	SAMEA7838187	ERR9803899			38214_2#244	55	4714958	52.03	190424	3.5	0	0	0	Not performed
#18_CO_04_Copr4	2019	10	2	^	^	Stool	^	^	Repeat stool	^	2027-2019_CO_04_Copr4	WSI	PRJEB20778	SAMEA7838188	ERR9803900			38214_2#246	58	4713481	52.03	190521	3.5	0	0	0	Not performed
#18_CO_04_Copr5	2019	10	7	^	^	Stool	^	^	Repeat stool	^	2027-2019_CO_04_Copr5	WSI	PRJEB20778	SAMEA7838189	ERR9803901			38214_2#248	58	4713817	52.03	162027	3.5	0	0	0	Not performed
^ See above
1 In silico typing performed on assemblies uploaded to Pathogenwatch (https://pathogen.watch) at the Centre for Genomic Pathogen Surveillance (Hinxton, U.K.)
2 Antimicrobial Susceptibility Testing (AST) was performed using the Kirby-Bauer Disc DIffusion method and CLSI breakpoints at the Instituto de Salud Pública de Chile ([ISP], Institute of Public Health, Chile)
Antibiotic abbreviations: Ampicillin (AMP), Trimethoprim-Sulfamethoxazole (SXT), Chloramphenicol (CHL), Nitrofurantoin (NIT), Ciprofloxacin (CIP), Nalidixic Acid (NAL), Cefotaxime (CTX), Amoxacillin-Clauvulonic acid (AMC), Ceftazidime (CAZ), Cefoxitin (FOX), Tetracycline (TET)

## Sheet: Table S2
Supplemental Table 2. Pairwise core genome SNP distances for S. Typhi isolates in this study
snp-dists 0.8.2	1521-2017_CI	1136-2019	1173-2019	1208-2018	1329-2018	1521-2017_CO_04	1698-2017_CI	1698-2017_CO_04	1698-2017_CO_06	1738-2018	2027-2019_CI	2027-2019_CO_04_Copr1	2027-2019_CO_04_Copr2	2027-2019_CO_04_Copr3	2027-2019_CO_04_Copr4	2027-2019_CO_04_Copr5	212-2017	2224-2019	2237-2019	2319-2019	2322-2019	2362-2019	246-2018	246-2019	28-2018	2854-2019	314-2017_CI	314-2017_CO_03	3273-2019	331-2019	387-2018	424-2019_CI	426-2019	770-2017
1521-2017_CI	0	438	396	459	404	8	397	398	397	489	444	437	436	437	441	440	408	458	395	395	396	395	293	406	460	457	453	454	460	434	472	401	451	415
1136-2019	438	0	326	245	334	438	327	328	327	117	58	51	50	51	55	54	338	374	325	325	326	325	207	336	246	373	105	106	248	88	388	331	237	345
1173-2019	396	326	0	347	54	396	53	54	53	377	332	325	324	325	329	328	54	346	1	1	2	1	239	58	348	345	341	342	350	322	360	57	339	61
1208-2018	459	245	347	0	355	459	348	349	348	296	251	244	243	244	248	247	359	393	346	346	347	346	196	357	125	392	260	261	97	243	409	352	36	366
1329-2018	404	334	54	355	0	404	61	62	61	385	340	333	332	333	337	336	38	354	53	53	54	53	247	70	356	353	349	350	358	330	368	65	347	59
1521-2017_CO_04	8	438	396	459	404	0	397	398	397	489	444	437	436	437	441	440	408	458	395	395	396	395	293	406	460	457	453	454	460	434	472	401	451	415
1698-2017_CI	397	327	53	348	61	397	0	1	0	378	333	326	325	326	330	329	65	347	52	52	53	52	240	63	349	346	342	343	351	323	361	4	340	72
1698-2017_CO_04	398	328	54	349	62	398	1	0	1	379	334	327	326	327	331	330	66	348	53	53	54	53	241	64	350	347	343	344	352	324	362	3	341	73
1698-2017_CO_06	397	327	53	348	61	397	0	1	0	378	333	326	325	326	330	329	65	347	52	52	53	52	240	63	349	346	342	343	351	323	361	4	340	72
1738-2018	489	117	377	296	385	489	378	379	378	0	123	116	115	116	120	119	389	425	376	376	377	376	258	387	297	424	156	157	299	139	439	382	288	396
2027-2019_CI	444	58	332	251	340	444	333	334	333	123	0	11	10	11	5	14	344	380	331	331	332	331	213	342	252	379	111	112	254	94	394	337	243	351
2027-2019_CO_04_Copr1	437	51	325	244	333	437	326	327	326	116	11	0	3	0	8	7	337	373	324	324	325	324	206	335	245	372	104	105	247	87	387	330	236	344
2027-2019_CO_04_Copr2	436	50	324	243	332	436	325	326	325	115	10	3	0	3	7	6	336	372	323	323	324	323	205	334	244	371	103	104	246	86	386	329	235	343
2027-2019_CO_04_Copr3	437	51	325	244	333	437	326	327	326	116	11	0	3	0	8	7	337	373	324	324	325	324	206	335	245	372	104	105	247	87	387	330	236	344
2027-2019_CO_04_Copr4	441	55	329	248	337	441	330	331	330	120	5	8	7	8	0	11	341	377	328	328	329	328	210	339	249	376	108	109	251	91	391	334	240	348
2027-2019_CO_04_Copr5	440	54	328	247	336	440	329	330	329	119	14	7	6	7	11	0	340	376	327	327	328	327	209	338	248	375	107	108	250	90	390	333	239	347
212-2017	408	338	54	359	38	408	65	66	65	389	344	337	336	337	341	340	0	358	53	53	54	53	251	70	360	357	351	354	362	334	372	69	351	59
2224-2019	458	374	346	393	354	458	347	348	347	425	380	373	372	373	377	376	358	0	345	345	346	345	293	356	394	3	389	390	396	370	274	351	385	365
2237-2019	395	325	1	346	53	395	52	53	52	376	331	324	323	324	328	327	53	345	0	0	1	0	238	57	347	344	340	341	349	321	359	56	338	60
2319-2019	395	325	1	346	53	395	52	53	52	376	331	324	323	324	328	327	53	345	0	0	1	0	238	57	347	344	340	341	349	321	359	56	338	60
2322-2019	396	326	2	347	54	396	53	54	53	377	332	325	324	325	329	328	54	346	1	1	0	1	239	58	348	345	341	342	350	322	360	57	339	61
2362-2019	395	325	1	346	53	395	52	53	52	376	331	324	323	324	328	327	53	345	0	0	1	0	238	57	347	344	340	341	349	321	359	56	338	60
246-2018	293	207	239	196	247	293	240	241	240	258	213	206	205	206	210	209	251	293	238	238	239	238	0	249	197	292	222	223	197	205	307	244	188	258
246-2019	406	336	58	357	70	406	63	64	63	387	342	335	334	335	339	338	70	356	57	57	58	57	249	0	358	355	351	352	360	332	370	67	349	77
28-2018	460	246	348	125	356	460	349	350	349	297	252	245	244	245	249	248	360	394	347	347	348	347	197	358	0	393	261	262	128	244	410	353	117	367
2854-2019	457	373	345	392	353	457	346	347	346	424	379	372	371	372	376	375	357	3	344	344	345	344	292	355	393	0	388	389	395	369	273	350	384	364
314-2017_CI	453	105	341	260	349	453	342	343	342	156	111	104	103	104	108	107	351	389	340	340	341	340	222	351	261	388	0	7	263	95	403	346	252	360
314-2017_CO_03	454	106	342	261	350	454	343	344	343	157	112	105	104	105	109	108	354	390	341	341	342	341	223	352	262	389	7	0	264	96	404	347	253	361
3273-2019	460	248	350	97	358	460	351	352	351	299	254	247	246	247	251	250	362	396	349	349	350	349	197	360	128	395	263	264	0	245	412	355	89	369
331-2019	434	88	322	243	330	434	323	324	323	139	94	87	86	87	91	90	334	370	321	321	322	321	205	332	244	369	95	96	245	0	384	327	235	341
387-2018	472	388	360	409	368	472	361	362	361	439	394	387	386	387	391	390	372	274	359	359	360	359	307	370	410	273	403	404	412	384	0	365	401	379
424-2019_CI	401	331	57	352	65	401	4	3	4	382	337	330	329	330	334	333	69	351	56	56	57	56	244	67	353	350	346	347	355	327	365	0	344	76
426-2019	451	237	339	36	347	451	340	341	340	288	243	236	235	236	240	239	351	385	338	338	339	338	188	349	117	384	252	253	89	235	401	344	0	358
770-2017	415	345	61	366	59	415	72	73	72	396	351	344	343	344	348	347	59	365	60	60	61	60	258	77	367	364	360	361	369	341	379	76	358	0
